# Supplementary material for: Screening and Activity Analysis of α-Glucosidase Inhibitory Peptides Derived from Coix Seed Prolamins Using Bioinformatics and Molecular Docking
Source: Foods. 2023 Oct 30;12(21):3970. doi: 10.3390/foods12213970 (PMC10649794; doi:10.3390/foods12213970)
Supplement: Supplementary file 1 [file foods-12-03970-s001.zip]

Archive with 2 entries (2 files):
- Figure S1 and Table S1.pdf
- Figure S2. MS spectrum.pdf
